# Supplementary material for: A Lightweight ScaleDense–Transformer Framework with Auxiliary Quantum-Inspired Bottleneck Module for Whole-Lifespan Brain Age Prediction
Source: Brain Sci. 2026 May 29;16(6):581. doi: 10.3390/brainsci16060581 (PMC13297227; doi:10.3390/brainsci16060581)
Supplement: Supplementary file 1 [file brainsci-16-00581-s001.zip]

Archive with 1 entries (1 files):
- brainsci-4304372-supplementary.pdf
